# Supplementary material for: Cattle Bile Arisaema Aqueous Extracts Protect Against Febrile Seizures in Rats Through Regulating Neurotransmitters and Suppressing Neuroinflammation
Source: Front Pharmacol. 2022 May 30;13:889055. doi: 10.3389/fphar.2022.889055 (PMC9196122; doi:10.3389/fphar.2022.889055)
Supplement: Supplementary file 1 [file DataSheet1.ZIP]

Archive with 9 entries (9 files):
- TNF-a-.tif
- NLRP3.tif
- ACTIN.tif
- B-actin-2.tif
- HMGB1.tif
- IL-1B.tif
- NF KB.tif
- TLR4.tif
- B-actin-1.tif
